# Supplementary material for: Optimal Dietary Intake Composition of Choline and Betaine Is Associated with Minimized Visceral Obesity-Related Hepatic Steatosis in a Case-Control Study
Source: Nutrients. 2022 Jan 8;14(2):261. doi: 10.3390/nu14020261 (PMC8779168; doi:10.3390/nu14020261)
Supplement: Supplementary file 1 [file nutrients-14-00261-s001.zip]

Archive with 1 entries (1 files):
- nutrients-1504490-supplementary.pdf
